# Supplementary material for: 1H NMR Approach for Evaluating the Effects of a Natural Detergent on Olive Trees Infected by Xylella fastidiosa subsp. pauca
Source: Plants (Basel). 2026 Apr 3;15(7):1109. doi: 10.3390/plants15071109 (PMC13074645; doi:10.3390/plants15071109)
Supplement: Supplementary file 1 [file plants-15-01109-s001.zip]

Archive with 1 entries (1 files):
- plants-4177048-supplementary.pdf
